# Supplementary material for: A Novel Strategy for the Treatment of Aneurysms: Inhibition of MMP-9 Activity through the Delivery of TIMP-1 Encoding Synthetic mRNA into Arteries
Source: Int J Mol Sci. 2024 Jun 15;25(12):6599. doi: 10.3390/ijms25126599 (PMC11203431; doi:10.3390/ijms25126599)
Supplement: Supplementary file 1 [file ijms-25-06599-s001.zip]

Archive with 1 entries (1 files):
- ijms-3025949-supplementary.pdf
